# Supplementary material for: Inferring Hierarchical Orthologous Groups from Orthologous Gene Pairs
Source: PLoS One. 2013 Jan 14;8(1):e53786. doi: 10.1371/journal.pone.0053786 (PMC3544860; doi:10.1371/journal.pone.0053786)
Supplement: Dataset S2 — Parameter file used to generate the simulated datasets with high duplication rate with ALF [24]. (DRW) [file pone.0053786.s003.drw]

# This parameter file has been generated by the ALF web service.
# To run the simulation on your own machine, download ALF from http://www.cbrg.ethz.ch/alf
# and call alfsim from the parent directory of this file.

webRequest := true;
uuid := '6e086d46-eaa9-400a-a81a-7b716f053985';

# name of simulation - you may want to change this
mname := '';

# directories for file storage - you may want to change these
wdir := '/pub/scratch/adriaal/OMA_HCL/cases/dataset2/Simulation';
dbdir := 'DB/';
dbAncdir := 'DBancestral/';

# time scale for simulation (PAM is default)
unitIsPam := true:

# parameters concerning the root genome
realseed := false;
protStart := 200;
minGeneLength := 50;
gammaLengthDist := [3, 133.8063];
blocksize := 1:

# parameters concerning the species tree
treeType := 'BDTree';
birthRate := 0.01;
deathRate := 0.001;
NSpecies := 30;
ultrametric := false;
mutRate := 150;
scaleTree := true;

# parameters concerning the substitution models
substModels := [SubstitutionModel('M3', [2.79270, [0.05264, 0.64914, 0.04512], [0.71614, 0.15421]], [0.02192576, 0.00656384, 0.02400073, 0.02001972, 0.03025867, 0.00905844, 0.01692714, 0.02762824, 0.03108820, 0.00930677, 0.01116347, 0.02838565, 0.00970205, 0.00290447, 0.02336032, 0.00885863, 0.01471119, 0.00440404, 0.01610340, 0.01343232, 0.02030220, 0.00607780, 0.01135734, 0.01853730, 0.02085877, 0.00624442, 0.00749018, 0.01904549, 0.00767548, 1e-10, 0.01567372, 0.00700824, 0.02868014, 0.00858588, 0.03139432, 0.02618693, 0.03958007, 0.01184896, 0.02214166, 0.03613931, 0.04066513, 0.01217379, 0.01460245, 0.03713005, 0.01446006, 0.00432886, 0.03055663, 0.01320303, 0.01727031, 0.01506727, 0.00566240, 0.01273972, 0.00348412, 0.01062658, 0.01163832, 0.00898502, 0.01891459, 1e-10, 0.00592563, 1e-10, 0.00480827, 0.01466523, 0.01606148, 0.01239979]), SubstitutionModel('M3', [2.79270, [0.05264, 0.64914, 1], [0.71614, 0.15421]], [0.02192576, 0.00656384, 0.02400073, 0.02001972, 0.03025867, 0.00905844, 0.01692714, 0.02762824, 0.03108820, 0.00930677, 0.01116347, 0.02838565, 0.00970205, 0.00290447, 0.02336032, 0.00885863, 0.01471119, 0.00440404, 0.01610340, 0.01343232, 0.02030220, 0.00607780, 0.01135734, 0.01853730, 0.02085877, 0.00624442, 0.00749018, 0.01904549, 0.00767548, 1e-10, 0.01567372, 0.00700824, 0.02868014, 0.00858588, 0.03139432, 0.02618693, 0.03958007, 0.01184896, 0.02214166, 0.03613931, 0.04066513, 0.01217379, 0.01460245, 0.03713005, 0.01446006, 0.00432886, 0.03055663, 0.01320303, 0.01727031, 0.01506727, 0.00566240, 0.01273972, 0.00348412, 0.01062658, 0.01163832, 0.00898502, 0.01891459, 1e-10, 0.00592563, 1e-10, 0.00480827, 0.01466523, 0.01606148, 0.01239979])];
indelModels := [IndelModel(0), IndelModel(0)];
rateVarModels := [RateVarModel(), RateVarModel()];
modelAssignments := [1,0];
seqTypes := [[1, 1, 1, 'type0'], [2, 2, 2, 'type1']];
modelSwitchS := [[1.0, 0], [0, 1.0]];
modelSwitchD := [[1.0, 0], [0, 1.0]];

# parameters concerning gene duplication
geneDuplRate := 0.007;
numberDupl := 5;
transDupl := 0.5;
fissionDupl := 0.1;
fusionDupl := 0.1;
P_pseudogene := 0.2;
ratefac_pseudogene := 0.9;
P_neofunc := 0.5;
ratefac_neofunc := 1.5;
life_neofunc := 10;
P_subfunc := 0.3;
ratefac_subfunc := 1.2;
life_subfunc := 10;

# parameters concerning gene loss
geneLossRate := 0.005;
numberLoss := 5;

# parameters concerning rate heterogeneity among genes
amongGeneDistr := 'Gamma';
aGAlpha := 1;
